# Supplementary material for: Fish HERC7: Phylogeny, Characterization, and Potential Implications for Antiviral Immunity in European Sea Bass
Source: Int J Mol Sci. 2024 Jul 15;25(14):7751. doi: 10.3390/ijms25147751 (PMC11277259; doi:10.3390/ijms25147751)
Supplement: Supplementary file 1 [file ijms-25-07751-s001.zip]

Archive with 2 entries (2 files):
- Supplementary Data S1.pptx
- Supplementary Data S2.pdf
